# Supplementary material for: Avoidance of simultaneous patch use in Japanese large-footed bats
Source: PLoS One. 2026 Jun 30;21(6):e0343485. doi: 10.1371/journal.pone.0343485 (PMC13318039; doi:10.1371/journal.pone.0343485)
Supplement: S1 Dataset — (XLSX) [file pone.0343485.s001.xlsx]

## Sheet: 12-Sep-2024_Cam
Bat ID	JST Enter	JST Exit
1	18:37:13	18:37:30
2	18:41:56	18:42:09
3	18:42:43	18:42:57
4	18:44:16	18:44:43
5	18:44:44	18:44:55
6	18:46:17	18:46:25
7	18:47:28	18:47:54
8	18:49:20	18:49:58
9	18:49:51	18:50:25
10	18:50:23	18:50:42
11	18:52:30	18:52:56
12	18:53:26	18:54:08
13	18:53:29	18:53:31
14	18:54:40	18:55:03
15	18:55:42	18:55:53
16	18:56:11	18:56:20
17	18:57:00	18:57:25
18	18:57:13	18:58:00
19	18:58:56	18:59:08
20	18:59:03	18:59:08
21	18:59:39	18:59:59
22	19:01:35	19:01:53
23	19:02:25	19:02:36
24	19:05:41	19:06:03
25	19:07:31	19:07:56
26	19:09:39	19:09:49
27	19:12:01	19:12:23
28	19:13:04	19:13:07
29	19:13:28	19:14:24
30	19:15:32	19:15:45
31	19:18:28	19:18:31
32	19:19:19	19:19:30
33	19:20:08	19:20:22
34	19:22:26	19:22:34
35	19:23:11	19:23:21
36	19:23:57	19:24:16
37	19:24:50	19:25:01
38	19:25:59	19:26:25
39	19:26:20	19:26:25
40	19:27:02	19:27:49
41	19:27:49	19:28:08
42	19:28:26	19:28:39
43	19:28:48	19:28:57
44	19:29:44	19:29:53

## Sheet: 12-Sep-2024_Mic
Bat ID	JST Attack prey (Feeding buzz)
1	18:37:14.800000
1	18:37:22.200000
1	18:37:23.600000
2	18:42:04.300000
3	18:42:46
3	18:42:48.500000
3	18:42:49.300000
3	18:42:50.800000
3	18:42:52.800000
4	18:44:18.300000
4	18:44:20.400000
4	18:44:21.500000
4	18:44:25.500000
4	18:44:28.500000
4	18:44:34.100000
4	18:44:42.300000
5	18:44:51.100000
7	18:47:33.800000
7	18:47:37.700000
7	18:47:39.700000
8	18:49:28.500000
8	18:49:34.300000
8	18:49:39.500000
8	18:49:46.900000
8	18:49:48.500000
8	18:49:48.800000
8	18:49:52
8	18:49:53
9	18:49:58.700000
9	18:50:04.500000
9	18:50:10.500000
9	18:50:15.300000
9	18:50:16.500000
9	18:50:18.200000
9	18:50:20.800000
9	18:50:21.200000
9	18:50:22.600000
9	18:50:24.900000
10	18:50:26.500000
10	18:50:32.200000
10	18:50:34.500000
10	18:50:36.100000
10	18:50:38.100000
10	18:50:40.300000
11	18:52:32.200000
11	18:52:35.300000
11	18:52:38.900000
11	18:52:40.900000
11	18:52:44.700000
11	18:52:48.300000
11	18:52:49.100000
12	18:53:26.700000
12	18:53:28
12	18:53:30.400000
12	18:53:32.500000
12	18:53:33.100000
12	18:53:36.300000
12	18:53:38.800000
12	18:53:43.800000
12	18:54:00.100000
12	18:54:03.700000
14	18:54:44.900000
14	18:54:48.600000
14	18:54:49.800000
14	18:54:51.700000
14	18:54:53.100000
14	18:54:55.800000
14	18:54:58.700000
17	18:57:05.400000
17	18:57:07.900000
17	18:57:12.100000
17	18:57:12.900000
18	18:57:14.200000
18	18:57:14.900000
18	18:57:15.900000
18	18:57:16.900000
18	18:57:18.200000
18	18:57:19.900000
18	18:57:20.800000
18	18:57:22.800000
18	18:57:26.900000
18	18:57:29.800000
18	18:57:32.400000
18	18:57:34.300000
18	18:57:36
18	18:57:39
18	18:57:40.900000
18	18:57:43.600000
18	18:57:45.300000
18	18:57:48.500000
18	18:57:51.100000
18	18:57:53.500000
18	18:57:54.500000
18	18:57:55.900000
18	18:57:56.700000
19	18:58:58.200000
19	18:59:03.600000
21	18:59:40.600000
21	18:59:42.400000
21	18:59:43.500000
21	18:59:44.400000
21	18:59:46.100000
21	18:59:47.100000
21	18:59:53.500000
22	19:01:35.600000
22	19:01:36.600000
22	19:01:45.600000
22	19:01:47.100000
23	19:02:28
23	19:02:31.200000
24	19:05:54.200000
24	19:05:56.900000
24	19:06:01.600000
24	19:06:02.200000
26	19:09:44.300000
26	19:09:47.200000
27	19:12:02
27	19:12:02.800000
27	19:12:08
27	19:12:11.100000
27	19:12:12.800000
27	19:12:17.900000
27	19:12:20.500000
27	19:12:21.900000
29	19:13:30.400000
29	19:13:31.900000
29	19:13:33.700000
29	19:13:37
29	19:13:37.700000
29	19:13:38.600000
29	19:13:41.600000
29	19:13:42.700000
29	19:13:50.200000
29	19:13:51
29	19:13:52.100000
29	19:13:53.300000
29	19:13:56
29	19:13:57.100000
29	19:13:59.800000
29	19:13:59.800000
29	19:14:02.700000
29	19:14:04
29	19:14:06.600000
29	19:14:10.200000
29	19:14:11
29	19:14:11.900000
29	19:14:14.400000
29	19:14:17.400000
29	19:14:23.100000
30	19:15:40.300000
30	19:15:41.500000
30	19:15:42.400000
32	19:19:20.100000
33	19:20:18.500000
33	19:20:21.300000
36	19:23:59
36	19:23:59.600000
36	19:24:05.900000
36	19:24:06.500000
37	19:24:54
37	19:24:56.600000
38	19:26:00.200000
38	19:26:06.800000
38	19:26:07.800000
38	19:26:15.700000
40	19:27:02.900000
40	19:27:05.400000
40	19:27:07.100000
40	19:27:08.800000
41	19:27:49.200000
41	19:27:51.100000
41	19:28:01.300000
41	19:28:03
42	19:28:36.100000

## Sheet: 16-Sep-2024_Cam
Bat ID	JST Enter	JST Exit
1	18:30:00	18:30:42
2	18:31:07	18:31:17
3	18:32:56	18:34:15
4	18:33:42	18:34:10
5	18:34:26	18:34:46
6	18:34:31	18:34:35
7	18:34:37	18:34:40
8	18:37:20	18:37:29
9	18:38:14	18:38:27
10	18:38:27	18:38:30
11	18:39:16	18:39:18
12	18:39:16	18:39:21
13	18:39:44	18:39:52
14	18:40:41	18:40:46
15	18:41:30	18:41:40
16	18:41:35	18:41:40
17	18:41:55	18:42:01
18	18:43:14	18:43:27
19	18:44:01	18:44:09
20	18:45:06	18:45:34
21	18:45:24	18:45:28
22	18:46:00	18:46:03
23	18:47:31	18:47:43
24	18:48:11	18:48:23
25	18:48:38	18:48:58
26	18:49:34	18:50:17
27	18:51:10	18:51:13
28	18:52:00	18:52:17
29	18:52:31	18:52:47
30	18:53:46	18:54:04
31	18:55:00	18:55:18
32	18:56:40	18:56:52
33	18:57:17	18:57:30
34	18:57:39	18:58:08
35	18:58:32	18:58:52
36	18:59:29	18:59:39
37	18:59:31	18:59:39
38	18:59:55	19:00:07
39	19:00:20	19:00:27
40	19:00:29	19:00:59
41	19:01:08	19:01:18
42	19:01:41	19:01:54
43	19:02:25	19:02:34
44	19:02:32	19:02:36
45	19:03:07	19:03:17
46	19:03:43	19:03:54
47	19:04:11	19:04:46
48	19:04:57	19:05:08
49	19:05:03	19:05:09
50	19:06:11	19:06:28
51	19:06:24	19:06:28
52	19:06:44	19:06:48
53	19:08:59	19:09:04
54	19:08:59	19:09:04
55	19:09:33	19:09:43
56	19:10:12	19:10:20
57	19:11:09	19:11:18
58	19:12:26	19:12:39
59	19:13:16	19:13:28
60	19:13:29	19:13:50
61	19:13:48	19:13:51
62	19:14:27	19:14:40
63	19:15:57	19:16:09
64	19:17:49	19:18:00
65	19:18:13	19:18:42
66	19:19:00	19:19:28
67	19:20:57	19:21:09
68	19:21:39	19:21:49
69	19:22:35	19:22:49
70	19:23:11	19:23:20
71	19:23:44	19:24:10
72	19:25:09	19:25:17
73	19:26:12	19:26:29
74	19:26:31	19:28:56
75	19:28:48	19:29:49

## Sheet: 16-Sep-2024_Mic
Bat ID	JST Attack prey (Feeding buzz)
1	18:30:06.400000
1	18:30:12.200000
1	18:30:14.900000
1	18:30:24.700000
1	18:30:29.500000
1	18:30:34.200000
1	18:30:35.200000
1	18:30:40.600000
2	18:31:08.100000
3	18:32:56.200000
3	18:32:57.500000
3	18:32:58.700000
3	18:33:04.300000
3	18:33:14.300000
3	18:33:16.800000
3	18:33:18.400000
3	18:33:20.500000
3	18:33:21.200000
3	18:33:21.500000
3	18:33:22.200000
3	18:33:24.500000
3	18:33:26.300000
3	18:33:27.600000
3	18:33:29
3	18:33:30.700000
3	18:33:33
3	18:33:37.500000
3	18:33:39.800000
4	18:33:44
4	18:33:47.200000
4	18:33:50.300000
4	18:33:56.100000
4	18:34:02.500000
4	18:34:05.800000
5	18:34:43.600000
9	18:38:14.900000
9	18:38:15.800000
9	18:38:20.600000
13	18:39:45.400000
13	18:39:48.800000
13	18:39:51.600000
15	18:41:31.200000
15	18:41:32.400000
15	18:41:33.700000
15	18:41:38.300000
17	18:41:58.800000
18	18:43:17.700000
18	18:43:21
18	18:43:23.500000
20	18:45:10.700000
20	18:45:12
20	18:45:13.200000
20	18:45:21.600000
20	18:45:22.700000
20	18:45:26.500000
20	18:45:33.400000
23	18:47:41.200000
24	18:48:15.600000
25	18:48:40.200000
25	18:48:41.400000
25	18:48:47.100000
25	18:48:48.800000
25	18:48:50.600000
25	18:48:55.200000
26	18:49:39.400000
26	18:49:41.600000
26	18:49:53.700000
26	18:49:56.500000
26	18:50:03
26	18:50:04.100000
26	18:50:11
26	18:50:12
27	18:51:11.800000
28	18:52:01.300000
28	18:52:03.900000
28	18:52:12.400000
28	18:52:15.600000
29	18:52:34
29	18:52:41.300000
30	18:53:48
30	18:53:55
30	18:54:01
31	18:55:02.900000
31	18:55:07.400000
32	18:56:43.700000
32	18:56:46
32	18:56:47.900000
32	18:56:49.300000
33	18:57:24.400000
34	18:57:40
34	18:57:41.400000
34	18:57:44.200000
34	18:57:47.700000
34	18:57:53.300000
34	18:57:55.300000
34	18:57:57
34	18:57:58.400000
34	18:58:04.500000
35	18:58:35.200000
35	18:58:36.800000
35	18:58:38.500000
35	18:58:42.100000
35	18:58:45.600000
38	18:59:56.400000
39	19:00:25.100000
40	19:00:29.600000
40	19:00:30.600000
40	19:00:33.300000
40	19:00:42.100000
40	19:00:45.200000
40	19:00:46.600000
40	19:00:49.200000
40	19:00:50
40	19:00:53.900000
40	19:00:55.700000
40	19:00:57.900000
41	19:01:17.800000
42	19:01:50.300000
43	19:02:25.900000
43	19:02:27.600000
43	19:02:29.900000
44	19:02:32.400000
45	19:03:07.700000
45	19:03:12.500000
45	19:03:14
46	19:03:45.800000
46	19:03:49.800000
46	19:03:50.900000
47	19:04:12.500000
47	19:04:14.500000
47	19:04:16.100000
47	19:04:18.900000
47	19:04:20.900000
47	19:04:21.700000
47	19:04:24.300000
47	19:04:25.400000
47	19:04:26.700000
47	19:04:27.600000
47	19:04:35.900000
47	19:04:37.700000
47	19:04:42.200000
48	19:04:57.500000
48	19:04:58.700000
48	19:05:04.100000
49	19:05:04.100000
49	19:05:05.400000
50	19:06:12.400000
50	19:06:19
50	19:06:21
50	19:06:22.200000
51	19:06:25.100000
51	19:06:25.600000
52	19:06:44.100000
52	19:06:46.700000
55	19:09:35.600000
57	19:11:13.500000
58	19:12:29.800000
58	19:12:31.400000
58	19:12:34.200000
59	19:13:18.400000
59	19:13:21.400000
60	19:13:30.700000
60	19:13:44.500000
62	19:14:29.800000
62	19:14:31.200000
62	19:14:36.400000
63	19:16:00.100000
64	19:17:56.500000
64	19:17:57.800000
65	19:18:15
65	19:18:17.500000
65	19:18:19.600000
65	19:18:21.200000
65	19:18:23.400000
65	19:18:27.100000
65	19:18:29.100000
65	19:18:35.900000
65	19:18:39.300000
65	19:18:39.900000
65	19:18:41.200000
66	19:19:12.200000
66	19:19:14.100000
66	19:19:17.300000
66	19:19:18.700000
67	19:20:58.400000
69	19:22:36.100000
69	19:22:39.500000
71	19:23:45.400000
71	19:23:47.400000
71	19:23:50.400000
71	19:23:55.700000
72	19:25:10.800000
72	19:25:13.100000
73	19:26:16.200000
73	19:26:17.200000
73	19:26:18.400000
74	19:26:29.600000
74	19:26:34.900000
74	19:26:37
74	19:26:38.800000
74	19:26:44.300000
74	19:26:47.300000
74	19:26:49.700000
74	19:26:51.400000
74	19:26:52.300000
74	19:26:54.300000
74	19:26:55.100000
74	19:26:55.800000
74	19:26:56.900000
74	19:26:59.300000
74	19:27:01.300000
74	19:27:02.100000
74	19:27:03.500000
74	19:27:04.800000
74	19:27:07.300000
74	19:27:07.800000
74	19:27:08.500000
74	19:27:09.700000
74	19:27:11.600000
74	19:27:13.300000
74	19:27:15.100000
74	19:27:16
74	19:27:16.700000
74	19:27:18.800000
74	19:27:19.800000
74	19:27:21.300000
74	19:27:23.500000
74	19:27:26.200000
74	19:27:27.400000
74	19:27:29.100000
74	19:27:31.900000
74	19:27:36.600000
74	19:27:37.600000
74	19:27:38.300000
74	19:27:39.800000
74	19:27:44
74	19:27:45.100000
74	19:27:45.600000
74	19:27:46.700000
74	19:27:51.300000
74	19:27:51.800000
74	19:27:52.700000
74	19:27:53.800000
74	19:27:55.200000
74	19:27:56.800000
74	19:27:58.500000
74	19:27:59.800000
74	19:28:01.800000
74	19:28:03.100000
74	19:28:09.800000
74	19:28:11.300000
74	19:28:15.700000
74	19:28:18.200000
74	19:28:19.500000
74	19:28:20.500000
74	19:28:21.400000
74	19:28:22.500000
74	19:28:27.900000
74	19:28:30.600000
74	19:28:31.500000
74	19:28:33.700000
74	19:28:34.400000
74	19:28:35.800000
74	19:28:36.300000
74	19:28:37.300000
74	19:28:38
74	19:28:38.700000
74	19:28:41.700000
74	19:28:44.300000
74	19:28:47.800000
74	19:28:48.700000
75	19:28:51.600000
75	19:29:12.600000
75	19:29:23.700000
75	19:29:30
75	19:29:32.400000
75	19:29:39

## Sheet: 17-Sep-2024_Cam
Bat ID	JST Enter	JST Exit
1	18:20:24	18:20:28
2	18:22:38	18:22:43
3	18:25:44	18:26:05
4	18:25:44	18:25:53
5	18:29:07	18:29:35
6	18:29:48	18:29:59
7	18:31:51	18:32:03
8	18:32:25	18:32:35
9	18:33:43	18:33:56
10	18:36:20	18:36:27
11	18:37:16	18:37:34
12	18:37:32	18:37:39
13	18:37:58	18:38:02
14	18:40:11	18:40:19
15	18:41:25	18:41:30
16	18:42:04	18:42:32
17	18:42:29	18:44:23
18	18:42:48	18:42:51
19	18:43:33	18:43:38
20	18:44:27	18:44:38
21	18:45:06	18:45:19
22	18:45:57	18:46:01
23	18:46:44	18:46:55
24	18:48:04	18:48:11
25	18:48:37	18:48:51
26	18:50:19	18:50:25
27	18:50:32	18:50:49
28	18:50:55	18:51:09
29	18:51:19	18:51:21
30	18:51:51	18:51:56
31	18:51:57	18:53:02
32	18:52:47	18:52:54
33	18:52:58	18:53:02
34	18:53:08	18:53:41
35	18:54:01	18:54:13
36	18:54:05	18:54:17
37	18:55:12	18:55:24
38	18:57:00	18:57:19
39	18:58:27	18:58:39
40	18:59:15	18:59:28
41	19:00:26	19:00:35
42	19:01:11	19:01:16
43	19:02:07	19:02:15
44	19:02:45	19:03:07
45	19:02:47	19:02:50
46	19:05:18	19:05:36
47	19:07:55	19:08:19
48	19:08:08	19:08:49
49	19:09:53	19:10:15
50	19:10:51	19:11:15
51	19:11:32	19:11:41
52	19:12:33	19:13:04
53	19:13:56	19:15:19
54	19:15:49	19:16:16
55	19:16:38	19:16:54
56	19:16:56	19:17:21
57	19:17:17	19:17:22
58	19:17:43	19:17:47
59	19:18:07	19:18:21
60	19:18:07	19:18:09
61	19:18:55	19:19:25

## Sheet: 17-Sep-2024_Mic
Bat ID	JST Attack prey (Feeding buzz)
3	18:25:46.800000
4	18:25:46.900000
3	18:25:50.200000
4	18:25:50.500000
3	18:25:51.800000
3	18:25:53.100000
3	18:25:56.900000
3	18:25:59.500000
5	18:29:10.200000
5	18:29:12.800000
5	18:29:14.200000
5	18:29:15.200000
5	18:29:16.100000
5	18:29:17.500000
5	18:29:18.600000
5	18:29:28.800000
6	18:29:49.200000
6	18:29:55.800000
7	18:32:00
8	18:32:25.600000
8	18:32:32.400000
9	18:33:44.700000
9	18:33:46.200000
9	18:33:47.900000
10	18:36:21.500000
10	18:36:22.900000
10	18:36:23.700000
11	18:37:18
11	18:37:21
11	18:37:25
11	18:37:27.100000
11	18:37:29.700000
12	18:37:35
12	18:37:36.300000
14	18:40:17.400000
16	18:42:06.200000
16	18:42:07.200000
16	18:42:11.200000
16	18:42:12.500000
16	18:42:13.300000
16	18:42:22
16	18:42:23.800000
16	18:42:25.300000
16	18:42:28.200000
16	18:42:30.100000
17	18:42:30.800000
17	18:42:32.900000
17	18:42:34.100000
17	18:42:35
17	18:42:35.800000
17	18:42:36.900000
17	18:42:37.900000
17	18:42:41.500000
17	18:42:43.700000
17	18:42:44.400000
17	18:42:45.900000
17	18:42:48
17	18:42:49.300000
17	18:42:49.800000
17	18:42:51.200000
17	18:42:55.800000
17	18:42:57.400000
17	18:43:02.600000
17	18:43:07.600000
17	18:43:09
17	18:43:10.300000
17	18:43:11.700000
17	18:43:13.100000
17	18:43:13.700000
17	18:43:14.700000
17	18:43:15.300000
17	18:43:17.200000
17	18:43:18.200000
17	18:43:20.800000
17	18:43:23.600000
17	18:43:29
17	18:43:36.200000
17	18:43:36.900000
17	18:43:38.200000
17	18:43:39.600000
17	18:43:41.300000
17	18:43:42.400000
17	18:43:44.900000
17	18:43:48.900000
17	18:43:49.700000
17	18:43:52
17	18:43:53.500000
17	18:43:57.200000
17	18:44:02.400000
17	18:44:03.800000
17	18:44:05.500000
17	18:44:06.100000
17	18:44:07.100000
17	18:44:08
17	18:44:08.700000
17	18:44:09.700000
17	18:44:13.500000
17	18:44:17.600000
17	18:44:18.700000
17	18:44:20.900000
20	18:44:31.400000
20	18:44:32.600000
20	18:44:34.500000
20	18:44:36.100000
21	18:45:08.100000
21	18:45:15.600000
23	18:46:47.300000
25	18:48:39.900000
25	18:48:47.200000
26	18:50:22.200000
26	18:50:23.400000
27	18:50:37.300000
27	18:50:38.700000
27	18:50:40.900000
27	18:50:42.700000
27	18:50:45.900000
27	18:50:47.100000
28	18:50:56.800000
28	18:50:58.400000
28	18:50:59.600000
28	18:51:04.900000
30	18:51:53.100000
31	18:51:57
31	18:51:58
31	18:51:58.700000
31	18:52:00
31	18:52:04.200000
31	18:52:05.100000
31	18:52:05.800000
31	18:52:07.500000
31	18:52:11.900000
31	18:52:13.400000
31	18:52:14.300000
31	18:52:15.400000
31	18:52:16.200000
31	18:52:17.200000
31	18:52:17.700000
31	18:52:19.600000
31	18:52:21
31	18:52:21.600000
31	18:52:23.100000
31	18:52:26
31	18:52:28.200000
31	18:52:31.900000
31	18:52:33.600000
31	18:52:35.500000
31	18:52:37.400000
31	18:52:41.500000
31	18:52:42.800000
31	18:52:44.200000
31	18:52:45.300000
31	18:52:46.600000
31	18:52:47.200000
31	18:52:48.200000
31	18:52:48.900000
31	18:52:50
31	18:52:51.100000
31	18:52:53.900000
31	18:52:56
31	18:52:57.200000
31	18:52:58.200000
34	18:53:11.600000
34	18:53:12.700000
34	18:53:14.600000
34	18:53:16.200000
34	18:53:18.500000
34	18:53:20.200000
34	18:53:21.500000
34	18:53:22.600000
34	18:53:23.500000
34	18:53:24.300000
34	18:53:25.200000
34	18:53:27.100000
34	18:53:27.700000
34	18:53:28.400000
34	18:53:30.400000
34	18:53:34.500000
34	18:53:36.200000
34	18:53:37.100000
35	18:54:02.600000
35	18:54:04.800000
35	18:54:06.100000
36	18:54:07.200000
35	18:54:07.900000
36	18:54:08.500000
35	18:54:10.600000
36	18:54:11.200000
35	18:54:11.300000
35	18:54:13.100000
37	18:55:17.300000
37	18:55:18.700000
37	18:55:20.200000
38	18:57:04.600000
38	18:57:06.900000
38	18:57:09.700000
38	18:57:15.900000
38	18:57:17.100000
40	18:59:18.700000
40	18:59:19.800000
40	18:59:26.100000
42	19:01:13.700000
43	19:02:10.200000
43	19:02:11.200000
43	19:02:13
44	19:02:47.600000
44	19:02:48.900000
44	19:02:50.700000
44	19:02:52.500000
44	19:02:59.100000
44	19:03:01.500000
44	19:03:02.500000
46	19:05:18.800000
46	19:05:25
46	19:05:28.700000
46	19:05:30.700000
46	19:05:32
46	19:05:34.100000
47	19:07:58.600000
47	19:07:59.600000
47	19:08:01.100000
47	19:08:03.100000
47	19:08:05.200000
47	19:08:06.700000
47	19:08:08.300000
47	19:08:10.100000
47	19:08:11.500000
47	19:08:12.400000
48	19:08:13.200000
47	19:08:13.600000
47	19:08:14.200000
48	19:08:15.300000
48	19:08:17.600000
47	19:08:18.100000
48	19:08:18.700000
48	19:08:20.300000
48	19:08:22.100000
48	19:08:23.300000
48	19:08:23.900000
48	19:08:24.600000
48	19:08:29.800000
48	19:08:32
48	19:08:36.700000
48	19:08:37.600000
48	19:08:38.500000
48	19:08:39.700000
48	19:08:40.700000
48	19:08:44.700000
48	19:08:45.800000
48	19:08:46.500000
48	19:08:47.900000
49	19:09:57
49	19:09:57.800000
49	19:09:58.900000
49	19:10:00.800000
49	19:10:01.500000
49	19:10:03.400000
49	19:10:04.800000
49	19:10:07.800000
49	19:10:08.500000
49	19:10:10
49	19:10:11.400000
50	19:10:51.600000
50	19:10:55.900000
50	19:11:01.400000
50	19:11:02.600000
50	19:11:04.400000
50	19:11:05.700000
50	19:11:06.500000
50	19:11:08.200000
50	19:11:09.800000
50	19:11:12
50	19:11:12.700000
51	19:11:37
52	19:12:38.400000
52	19:12:44.100000
52	19:12:45.500000
52	19:12:57.400000
52	19:13:00.900000
53	19:13:59.800000
53	19:14:10.400000
53	19:14:11.200000
53	19:14:12.200000
53	19:14:17.200000
53	19:14:18.800000
53	19:14:22.400000
53	19:14:23.100000
53	19:14:24.700000
53	19:14:28.400000
53	19:14:30.800000
53	19:14:40.800000
53	19:14:42.200000
53	19:14:45.200000
53	19:14:46.100000
53	19:14:49.400000
53	19:14:50.100000
53	19:14:52.400000
53	19:14:53.500000
53	19:14:54.500000
53	19:14:57.200000
53	19:15:04.500000
53	19:15:15.300000
54	19:15:55.400000
54	19:15:57.100000
54	19:16:00.600000
54	19:16:03.500000
54	19:16:06.200000
54	19:16:06.900000
54	19:16:10.500000
54	19:16:12.100000
54	19:16:12.700000
55	19:16:41.300000
55	19:16:42.700000
55	19:16:49.900000
55	19:16:50.800000
56	19:16:56.900000
56	19:16:58.200000
56	19:16:58.700000
56	19:17:00.400000
56	19:17:01
56	19:17:01.800000
56	19:17:03
56	19:17:03.700000
56	19:17:07.100000
56	19:17:08.100000
56	19:17:09.300000
56	19:17:11.100000
56	19:17:13.600000
56	19:17:15.200000
56	19:17:16.600000
56	19:17:17.500000
56	19:17:18.100000
59	19:18:12
59	19:18:12.900000
59	19:18:17.200000
59	19:18:18.100000
61	19:18:58.600000
61	19:18:59.500000
61	19:19:01.300000
61	19:19:08.800000
61	19:19:10.300000
61	19:19:12.200000
61	19:19:14.600000
61	19:19:15.500000
61	19:19:18.800000
61	19:19:19.500000
61	19:19:22.900000
